# Supplementary material for: Study on the Function of SlWRKY80 in Tomato Defense against Meloidogyne incognita
Source: Int J Mol Sci. 2024 Aug 15;25(16):8892. doi: 10.3390/ijms25168892 (PMC11354995; doi:10.3390/ijms25168892)
Supplement: Supplementary file 1 [file ijms-25-08892-s001.zip]

Archive with 2 entries (2 files):
- ijms-3111864-supplementary.pdf
- Table S1.xlsx
