# Supplementary material for: Study on the Function of SlWRKY80 in Tomato Defense against Meloidogyne incognita
Source: Int J Mol Sci. 2024 Aug 15;25(16):8892. doi: 10.3390/ijms25168892 (PMC11354995; doi:10.3390/ijms25168892)
Supplement: Supplementary file 1 [file ijms-25-08892-s001.zip › Table S1.xlsx]

## Sheet: Sheet1
Terms	Contents
CDS of SlWRKY80	ATGGAGGATTTTCTTGGTGAAAACCCACATAATAGATTGATAAAAGAACTTGTTGAAGGAAAAAGTTTCACTGTCCAACTTCAAACTCTACTTAAACAACCTAATGAATCAGTCTTAGCTGAAGAACTTATTCGCAAAATATGGGGATCTTTTACTCAGGCTATTACTGTGTTGAATAGTTTGGGTAATTCCGATAATAGTTTAACCCAGGGCCAGATCGAGGAAGTTGATCAACCCAATTCCGGTTCTGAATTGAAGAAGAAGAAGAAGGAGAAGCAAGACCGTAGAGGTTGCTACAAGAGAAGAAAAACTTCAGGTTCATGGATGAGAGAATCTGCAACAATGAATGATGGTTGTGCATGGAGAAAATATGGGCAGAAGAAAATACTCAATTCAAAA…
SlWRKY80 homologous recombinant primer (pTRV2)	F: cgtgagctcggtaccggatccATGGAGGATTTTCTTGGTGAAAAC
	R: agaaggcctccatggggatccTCAACAAAACTCAATGGCCTCA
SlWRKY80 homologous recombinant primer (pCAMBIA1300)	F: ggtaccgcgggcccgggatccATGGAGGATTTTCTTGGTGAAAAC
	R: ccttgctcaccatcaggatccTCAACAAAACTCAATGGCCTCA
mRNA of SlActin	tggccgacggtgaggatattcagccccttgtttgtgacaatggaactggaatggttaaggcaggatttgctggtgatgatgctcctcgagcagtgtttcccagtattgtgggtcgtcccaggcacacaggtgttatggtcggaatgggacagaaggatgcgtatgtgggtgatgaagctcaatctaagagaggtatcttgaccttgaaatatcccattgagcatggtatagtcagcaattgggatgatatggagaagatatggcatcatactttttacaatgagcttcgagttgctcctgaggaacaccctgttctcctgactgaggcaccccttaatcccaaggccaacagagagaagatgacccagattatgtttgagacatttaatgttcctgcta…
RT-qPCR primer (SlActin)	F: TGGAGAAGTTTGGTGGTGGG
	R: AAGAGACGCTTCGACCAAGG
RT-qPCR primer (SlWRKY80)	F: TTTAACCCAGGGCCAGATCG
	R: TGAACTTGTTTTGTGGCCCG
